# Supplementary material for: A Ponatinib-Associated Transcriptomic Signature: Implications for Cardiovascular Toxicity
Source: Int J Mol Sci. 2026 Apr 30;27(9):4058. doi: 10.3390/ijms27094058 (PMC13164345; doi:10.3390/ijms27094058)
Supplement: Supplementary file 1 [file ijms-27-04058-s001.zip]

Archive with 1 entries (1 files):
- ijms-4190959-supplementary.pdf
